# Supplementary material for: Maternal Bariatric Surgery and Offspring Health: A Sibling Matched Analysis Comparing Offspring Born before and after the Surgery
Source: J Clin Med. 2023 Apr 23;12(9):3056. doi: 10.3390/jcm12093056 (PMC10179329; doi:10.3390/jcm12093056)
Supplement: Supplementary file 1 [file jcm-12-03056-s001.zip]

Archive with 1 entries (1 files):
- jcm-2350048-supplementary.pdf
